# Supplementary material for: MERTK-Dependent Ensheathment of Photoreceptor Outer Segments by Human Pluripotent Stem Cell-Derived Retinal Pigment Epithelium
Source: Stem Cell Reports. 2020 Mar 10;14(3):374–89. doi: 10.1016/j.stemcr.2020.02.004 (PMC7066375; doi:10.1016/j.stemcr.2020.02.004)
Supplement: Table S1. RNA Sequencing Data Presented in Figure S6D [file mmc2.xlsx]

## Sheet: default
Ensembl ID	Gene Symbol	Gene Description	L9760_RPE2	L9761_RPE3	L9759_RPE1	L9764_ESC3	L9762_ESC1	L9763_ESC2
ENSG00000005893	LAMP2	lysosomal-associated membrane protein 2	70.6609	69.2495	76.8845	10.233	8.70998	9.87701
ENSG00000007372	PAX6	paired box 6	9.98284	10.8796	11.2483	0.0838755	0.070107	0.0623956
ENSG00000077498	TYR	tyrosinase	204.623	195.759	203.298	0.82218	0.591769	0.863472
ENSG00000082781	ITGB5	integrin, beta 5	22.314	21.6144	20.5375	14.9001	21.9327	15.1311
ENSG00000092820	EZR	ezrin	168.826	166.262	167.736	120.475	126.069	115.409
ENSG00000110651	CD81	CD81 molecule	50.0698	51.9902	45.0012	23.1694	31.3095	23.8988
ENSG00000111704	NANOG	Nanog homeobox	0.0376282	0.0403855	0.0810871	5.87743	5.88224	4.39632
ENSG00000112715	VEGFA	vascular endothelial growth factor A	72.05	96.664	88.1784	3.48892	4.0893	3.2483
ENSG00000116745	RPE65	retinal pigment epithelium-specific protein 65kDa	12.4118	11.2488	13.0502	0.103269	0.0220588	0.0207873
ENSG00000117984	CTSD	cathepsin D	473.622	478.983	396.199	50.599	64.8685	50.0939
ENSG00000132386	SERPINF1	serpin peptidase inhibitor, clade F (alpha-2 antiplasmin, pigment epithelium derived factor), member 1	2224.84	2144.18	2095.64	13.6654	16.6586	16.5646
ENSG00000136869	TLR4	toll-like receptor 4	0.080728	0.14089	0.0924452	0	0.0219077	0.0206449
ENSG00000137474	MYO7A	myosin VIIA	14.5475	15.2041	13.2668	0.387892	0.431304	0.566882
ENSG00000138448	ITGAV	integrin, alpha V	214.1	205.56	242.094	18.4021	15.8185	14.2856
ENSG00000140522	RLBP1	retinaldehyde binding protein 1	319.082	349.203	317.164	1.27637	1.65324	1.50328
ENSG00000150630	VEGFC	vascular endothelial growth factor C	7.57744	7.21797	7.62971	0.57916	0.285488	0.515645
ENSG00000153208	MERTK	c-mer proto-oncogene tyrosine kinase	12.1247	12.7899	12.7572	2.44299	2.67043	1.74308
ENSG00000165588	OTX2	orthodenticle homeobox 2	163.8	168.435	173.344	26.5413	30.9158	40.5087
ENSG00000166426	CRABP1	cellular retinoic acid binding protein 1	0.557344	1.00894	0.636112	89.1383	137.237	89.0588
ENSG00000167995	BEST1	bestrophin 1	237.233	322.567	290.24	1.80493	1.8439	2.05962
ENSG00000173511	VEGFB	vascular endothelial growth factor B	93.2435	94.3655	81.7682	13.4679	15.502	9.34096
ENSG00000182718	ANXA2	annexin A2	44.4456	43.2093	45.0871	3.9098	6.00267	2.9636
ENSG00000183087	GAS6	growth arrest-specific 6	7.62681	8.00699	7.49953	5.07112	6.13503	6.10661
ENSG00000184500	PROS1	protein S (alpha)	31.0523	29.5742	34.4699	0.450336	0.415974	0.477747
ENSG00000187098	MITF	microphthalmia-associated transcription factor	44.616	43.911	48.2649	0.547083	0.624319	0.452564
ENSG00000204531	POU5F1	POU class 5 homeobox 1	0.72358	0.619907	0.539692	208.703	260.109	207.924

## Sheet: Sheet1
Ensembl ID	Gene Symbol	Gene Description	L9760_RPE2	L9761_RPE3	L9759_RPE1	L9764_ESC3	L9762_ESC1	L9763_ESC2	Log-FC	Adjusted P-value
Pluripotency Markers
ENSG00000111704	NANOG	Nanog homeobox	0.0376282	0.0403855	0.0810871	5.87743	5.88224	4.39632	-6.66205	4.11754e-89
ENSG00000204531	POU5F1	POU class 5 homeobox 1	0.72358	0.619907	0.539692	208.703	260.109	207.924	-8.34944	0
ENSG00000181449	SOX2	SRY (sex determining region Y)-box 2	0.946997	0.762686	1.0441	124.394	131.619	132.021	-7.04248	0
RPE Mature Markers
ENSG00000187098	MITF	microphthalmia-associated transcription factor	44.616	43.911	48.2649	0.547083	0.624319	0.452564	6.46455	0
ENSG00000167995	BEST1	bestrophin 1	237.233	322.567	290.24	1.80493	1.8439	2.05962	7.2821	0
ENSG00000165588	OTX2	orthodenticle homeobox 2	163.8	168.435	173.344	26.5413	30.9158	40.5087	2.43734	1.31937e-60
ENSG00000137474	MYO7A	myosin VIIA	14.5475	15.2041	13.2668	0.387892	0.431304	0.566882	5.02183	1.2667e-225
ENSG00000116745	RPE65	retinal pigment epithelium-specific protein 65kDa	12.4118	11.2488	13.0502	0.103269	0.0220588	0.0207873	7.85345	8.99144e-50
ENSG00000112715	VEGFA	vascular endothelial growth factor A	72.05	96.664	88.1784	3.48892	4.0893	3.2483	4.63666	1.20614e-259
ENSG00000173511	VEGFB	vascular endothelial growth factor B	93.2435	94.3655	81.7682	13.4679	15.502	9.34096	2.88671	2.44333e-70
ENSG00000150630	VEGFC	vascular endothelial growth factor C	7.57744	7.21797	7.62971	0.57916	0.285488	0.515645	4.07319	8.26699e-60
ENSG00000140522	RLBP1	retinaldehyde binding protein 1	319.082	349.203	317.164	1.27637	1.65324	1.50328	7.86012	0
ENSG00000007372	PAX6	paired box 6	9.98284	10.8796	11.2483	0.0838755	0.070107	0.0623956	7.26135	3.17698e-238
ENSG00000132386	SERPINF1	serpin peptidase inhibitor, clade F (alpha-2 antiplasmin, pigment epithelium derived factor), member 1	2224.84	2144.18	2095.64	13.6654	16.6586	16.5646	7.17545	0
ENSG00000187098	MITF	microphthalmia-associated transcription factor	44.616	43.911	48.2649	0.547083	0.624319	0.452564	6.46455	0
Phagocytosis Markers
ENSG00000005893	LAMP2	lysosomal-associated membrane protein 2	70.6609	69.2495	76.8845	10.233	8.70998	9.87701	2.9849	3.79674e-162
ENSG00000077498	TYR	tyrosinase	204.623	195.759	203.298	0.82218	0.591769	0.863472	8.10533	0
ENSG00000082781	ITGB5	integrin, beta 5	22.314	21.6144	20.5375	14.9001	21.9327	15.1311	0.38614	0.0192186
ENSG00000092820	EZR	ezrin	168.826	166.262	167.736	120.475	126.069	115.409	0.550377	2.63829e-08
ENSG00000110651	CD81	CD81 molecule	50.0698	51.9902	45.0012	23.1694	31.3095	23.8988	0.98202	2.35621e-12
ENSG00000117984	CTSD	cathepsin D	473.622	478.983	396.199	50.599	64.8685	50.0939	3.09809	3.75595e-115
ENSG00000136869	TLR4	toll-like receptor 4	0.080728	0.14089	0.0924452	0	0.0219077	0.0206449	2.74649	0.00522861
ENSG00000138448	ITGAV	integrin, alpha V	214.1	205.56	242.094	18.4021	15.8185	14.2856	3.84351	1.89056e-223
ENSG00000153208	MERTK	c-mer proto-oncogene tyrosine kinase	12.1247	12.7899	12.7572	2.44299	2.67043	1.74308	2.53113	6.34055e-60
ENSG00000182718	ANXA2	annexin A2	44.4456	43.2093	45.0871	3.9098	6.00267	2.9636	3.43297	3.16778e-73
ENSG00000183087	GAS6	growth arrest-specific 6	7.62681	8.00699	7.49953	5.07112	6.13503	6.10661	0.492981	0.000295901
ENSG00000184500	PROS1	protein S (alpha)	31.0523	29.5742	34.4699	0.450336	0.415974	0.477747	6.20401	6.43757e-254
